# Supplementary material for: A decision-theoretic approach to Bayesian clinical trial design and evaluation of robustness to prior-data conflict
Source: Biostatistics. 2020 Jul 31;23(1):328–44. doi: 10.1093/biostatistics/kxaa027 (PMC9118338; doi:10.1093/biostatistics/kxaa027)
Supplement: kxaa027_Supplementary_Data [file kxaa027_supplementary_data.zip]

Archive with 3 entries (2 files):
- kxaa027-suppl_data/
- kxaa027-suppl_data/biosts-19235-File002.pdf
- kxaa027-suppl_data/biosts-19235-File007.tex
